# Supplementary material for: Platform-Specific Fc N-Glycan Profiles of an Antisperm Antibody
Source: Antibodies (Basel). 2024 Mar 6;13(1):17. doi: 10.3390/antib13010017 (PMC10967333; doi:10.3390/antib13010017)
Supplement: Supplementary file 1 [file antibodies-13-00017-s001.zip]

Archive with 1 entries (1 files):
- antibodies-2846600-supplementary.pdf
